# Supplementary material for: A Non-Destructive High-Speed Procedure to Obtain DNA Barcodes from Soft-Bodied Insect Samples with a Focus on the Dipteran Section of Schizophora
Source: Insects. 2022 Jul 27;13(8):679. doi: 10.3390/insects13080679 (PMC9409269; doi:10.3390/insects13080679)
Supplement: Supplementary file 1 [file insects-13-00679-s001.zip]

Archive with 6 entries (6 files):
- Figure S1.pdf
- Figure S2.pdf
- Figure S3.pdf
- Figure S4.pdf
- Figure S5.pdf
- Table S1.xlsx
