# Supplementary material for: A Non-Destructive High-Speed Procedure to Obtain DNA Barcodes from Soft-Bodied Insect Samples with a Focus on the Dipteran Section of Schizophora
Source: Insects. 2022 Jul 27;13(8):679. doi: 10.3390/insects13080679 (PMC9409269; doi:10.3390/insects13080679)
Supplement: Supplementary file 1 [file insects-13-00679-s001.zip › Table S1.xlsx]

## Sheet: Table_3_supplInfo
	taxonomy												modification of non-destructive DNA barcoding				sequence length		unambiguous Nucleotides								sequence classification					sample properties						sample inclusion trials and statistical analyses
serial no	DNA_label	order	suborder	section	subsection	superfamily	family	subfamily	tribe	genus	species	author of first description	Mastermix	DNA template amount [µl]	DNA extraction modifications	applied primers	sequence length [bp]	amount of ambigious nuceltides [bp]	N	K	W	M	R	S	Y	all	consensus sequence state	Forward Primer	Reverse Primer	Assemblage	DNA barcoding success	measured DNA concentration [µl]	annotations	identification	origin	institute	stage	modified Freeman scale	Mastermix selection	Evaluation of trouble shooting reaction system	Triton	Analyses of Freemanscale	DNA concentration measurement suitability
1	FM1	Diptera	Brachycera	Schizophora	Calyptratae	Oestroidea	Calliphoridae	Luciliinae	unbekannt	Lucilia	Lucilia sericata	(Meigen, 1826)	repliQa	2.5	standard	LCO1490/ HCO2198	658	658	0	0	0	0	0	0	0	0	complete	yes	yes	yes	1	3.69		commercial rearing	commercial rearing	JKI GF	Imago	1	1	0	0	1	1
2	FM2	Diptera	Brachycera	Schizophora	Calyptratae	Oestroidea	Calliphoridae	Luciliinae	unbekannt	Lucilia	Lucilia sericata	(Meigen, 1826)	repliQa	2.5	standard	LCO1490/ HCO2198	658	658	0	0	0	0	0	0	0	0	complete	yes	yes	yes	1	2.09		commercial rearing	commercial rearing	JKI GF	Imago	1	1	0	0	1	1
3	FM3	Diptera	Brachycera	Schizophora	Calyptratae	Oestroidea	Calliphoridae	Luciliinae	unbekannt	Lucilia	Lucilia sericata	(Meigen, 1826)	repliQa	2.5	standard	LCO1490/ HCO2198	627	584	43	0	0	0	0	0	0	43	incomplete	yes	yes	yes	1	0.836		commercial rearing	commercial rearing	JKI GF	Imago	1	1	0	0	1	1
4	FM4	Diptera	Brachycera	Schizophora	Calyptratae	Oestroidea	Calliphoridae	Luciliinae	unbekannt	Lucilia	Lucilia sericata	(Meigen, 1826)	repliQa	2.5	standard	LCO1490/ HCO2198	658	658	0	0	0	0	0	0	0	0	complete	yes	yes	yes	1	1.12		commercial rearing	commercial rearing	JKI GF	Imago	1	1	0	0	1	1
5	FM5	Diptera	Brachycera	Schizophora	Calyptratae	Oestroidea	Calliphoridae	Luciliinae	unbekannt	Lucilia	Lucilia sericata	(Meigen, 1826)	repliQa	2.5	standard	LCO1490/ HCO2198	658	658	0	0	0	0	0	0	0	0	complete	yes	yes	yes	1	0.617		commercial rearing	commercial rearing	JKI GF	Imago	1	1	0	0	1	1
6	D.h.11	Diptera	Brachycera	Schizophora	Acalyptratae	Ephydroidea	Drosophilidae	Drosophilinae	Drosophilini	Drosophila	Drosophila hydei	Sturtevant 1921	repliQa	2.5	standard	LCO1490/ HCO2198	658	658	0	0	0	0	0	0	0	0	complete	yes	yes	yes	1	19.8		commercial rearing	commercial rearing	JKI GF	Imago	1	1	0	0	1	1
7	D.h.12	Diptera	Brachycera	Schizophora	Acalyptratae	Ephydroidea	Drosophilidae	Drosophilinae	Drosophilini	Drosophila	Drosophila hydei	Sturtevant 1921	repliQa	2.5	standard	LCO1490/ HCO2198	658	658	0	0	0	0	0	0	0	0	complete	yes	yes	yes	1	4.14		commercial rearing	commercial rearing	JKI GF	Imago	1	1	0	0	1	1
8	D.h.13	Diptera	Brachycera	Schizophora	Acalyptratae	Ephydroidea	Drosophilidae	Drosophilinae	Drosophilini	Drosophila	Drosophila hydei	Sturtevant 1921	repliQa	2.5	standard	LCO1490/ HCO2198	658	658	0	0	0	0	0	0	0	0	complete	yes	yes	yes	1	12		commercial rearing	commercial rearing	JKI GF	Imago	1	1	0	0	1	1
9	D.h.14	Diptera	Brachycera	Schizophora	Acalyptratae	Ephydroidea	Drosophilidae	Drosophilinae	Drosophilini	Drosophila	Drosophila hydei	Sturtevant 1921	repliQa	2.5	standard	LCO1490/ HCO2198	658	658	0	0	0	0	0	0	0	0	complete	yes	yes	yes	1	6.94		commercial rearing	commercial rearing	JKI GF	Imago	1	1	0	0	1	1
10	D.h.15	Diptera	Brachycera	Schizophora	Acalyptratae	Ephydroidea	Drosophilidae	Drosophilinae	Drosophilini	Drosophila	Drosophila hydei	Sturtevant 1921	repliQa	2.5	standard	LCO1490/ HCO2198	658	658	0	0	0	0	0	0	0	0	complete	yes	yes	yes	1	14.3		commercial rearing	commercial rearing	JKI GF	Imago	1	1	0	0	1	1
11	D.h.16	Diptera	Brachycera	Schizophora	Acalyptratae	Ephydroidea	Drosophilidae	Drosophilinae	Drosophilini	Drosophila	Drosophila hydei	Sturtevant 1921	repliQa	2.5	standard	LCO1490/ HCO2198	658	658	0	0	0	0	0	0	0	0	complete	yes	yes	yes	1	14.5		commercial rearing	commercial rearing	JKI GF	Imago	1	1	0	0	1	1
12	D.h.17	Diptera	Brachycera	Schizophora	Acalyptratae	Ephydroidea	Drosophilidae	Drosophilinae	Drosophilini	Drosophila	Drosophila hydei	Sturtevant 1921	repliQa	2.5	standard	LCO1490/ HCO2198	658	658	0	0	0	0	0	0	0	0	complete	yes	yes	yes	1	11.8		commercial rearing	commercial rearing	JKI GF	Imago	1	1	0	0	1	1
13	D.h.18	Diptera	Brachycera	Schizophora	Acalyptratae	Ephydroidea	Drosophilidae	Drosophilinae	Drosophilini	Drosophila	Drosophila hydei	Sturtevant 1921	repliQa	2.5	standard	LCO1490/ HCO2198	0	0	0	0	0	0	0	0	0	0	no sequence	no	no	no	0	6.07		commercial rearing	commercial rearing	JKI GF	Imago	1	1	0	0	1	1
14	D.h.19	Diptera	Brachycera	Schizophora	Acalyptratae	Ephydroidea	Drosophilidae	Drosophilinae	Drosophilini	Drosophila	Drosophila hydei	Sturtevant 1921	repliQa	2.5	standard	LCO1490/ HCO2198	658	658	0	0	0	0	0	0	0	0	complete	yes	yes	yes	1	18.5		commercial rearing	commercial rearing	JKI GF	Imago	1	1	0	0	1	1
15	D.h.20	Diptera	Brachycera	Schizophora	Acalyptratae	Ephydroidea	Drosophilidae	Drosophilinae	Drosophilini	Drosophila	Drosophila hydei	Sturtevant 1921	repliQa	2.5	standard	LCO1490/ HCO2198	658	658	0	0	0	0	0	0	0	0	complete	yes	yes	yes	1	11.2		commercial rearing	commercial rearing	JKI GF	Imago	1	1	0	0	1	1
16	BT1	Diptera	Brachycera	Schizophora	Calyptratae	Oestroidea	Tachinidae	Exoristinae	Eryciini	Senometopia	Senometopia pollinosa	(Mesnil, 1941)	repliQa	2.5	standard	LCO1490/ HCO2198	658	658	0	0	0	0	0	0	0	0	complete	yes	yes	yes	1	15.3		DNA barcoding	Ennominae cocoon	LFE	Imago	1	1	0	0	1	1
17	BT2	Diptera	Brachycera	Schizophora	Calyptratae	Oestroidea	Tachinidae	Exoristinae	Eryciini	Senometopia	Senometopia intermedia	(Herting, 1960)	repliQa	2.5	standard	LCO1490/ HCO2198	658	658	0	0	0	0	0	0	0	0	complete	yes	yes	yes	1	1.67		DNA barcoding	Ennominae cocoon	LFE	Imago	1	1	0	0	1	1
18	DT1	Diptera	Brachycera	Schizophora	Calyptratae	Oestroidea	Tachinidae	Exoristinae	Blondeliini	Blondelia	Blondelia inclusa	(Hartig, 1838)	repliQa	2.5	standard	LCO1490/ HCO2198	658	658	0	0	0	0	0	0	0	0	complete	yes	yes	yes	1	1.11		DNA barcoding	Diprionidae pupae	LFE	Imago	1	1	0	0	1	1
19	DT2	Diptera	Brachycera	Schizophora	Calyptratae	Oestroidea	Tachinidae	Exoristinae	Exorstini	unknown Exoristini	unknown Exoristini	NA	repliQa	2.5	standard	LCO1490/ HCO2198	658	658	0	0	0	0	0	0	0	0	complete	yes	yes	yes	1	0.712		DNA barcoding	Diprionidae pupae	LFE	Imago	1	1	0	0	1	1
20	DT3	Diptera	Brachycera	Schizophora	Calyptratae	Oestroidea	Tachinidae	Exoristinae	Blondeliini	Blondelia	Blondelia inclusa	(Hartig, 1838)	repliQa	2.5	standard	LCO1490/ HCO2198	658	658	0	0	0	0	0	0	0	0	complete	yes	yes	yes	1	1.62		DNA barcoding	Diprionidae pupae	LFE	Imago	1	1	0	0	1	1
21	DT4	Diptera	Brachycera	Schizophora	Calyptratae	Oestroidea	Tachinidae	Exoristinae	Blondeliini	Blondelia	Blondelia inclusa	(Hartig, 1838)	repliQa	2.5	standard	LCO1490/ HCO2198	658	658	0	0	0	0	0	0	0	0	complete	yes	yes	yes	1	2.29		DNA barcoding	Diprionidae pupae	LFE	Imago	1	1	0	0	1	1
22	DT5	Diptera	Brachycera	Schizophora	Calyptratae	Oestroidea	Tachinidae	Exoristinae	Blondeliini	Blondelia	Blondelia inclusa	(Hartig, 1838)	repliQa	2.5	standard	LCO1490/ HCO2198	658	658	0	0	0	0	0	0	0	0	complete	yes	yes	yes	1	6.08		DNA barcoding	Diprionidae pupae	LFE	Imago	1	1	0	0	1	1
23	DT6	Diptera	Brachycera	Schizophora	Calyptratae	Oestroidea	Tachinidae	Exoristinae	Blondeliini	Blondelia	Blondelia inclusa	(Hartig, 1838)	repliQa	2.5	standard	LCO1490/ HCO2198	658	658	0	0	0	0	0	0	0	0	complete	yes	yes	yes	1	27.8		DNA barcoding	Diprionidae pupae	LFE	Imago	1	1	0	0	1	1
24	KF8	Diptera	Brachycera	Schizophora	Calyptratae	Muscoidea	Anthomyiidae	Anthomyiinae	Hydrophoriini	Delia	Delia radicum	(Linnaeus, 1758)	repliQa	2.5	standard	LCO1490/ HCO2198	658	655	3	0	0	0	0	0	0	3	incomplete	yes	yes	yes	1	0.044		laboratory rearing	laboratory rearing	JKI GF	Imago	1	1	1	0	1	1
26	KF8	Diptera	Brachycera	Schizophora	Calyptratae	Muscoidea	Anthomyiidae	Anthomyiinae	Hydrophoriini	Delia	Delia radicum	(Linnaeus, 1758)	repliQa	11.5	standard	LCO1490/ HCO2198	658	656	2	0	0	0	0	0	0	2	incomplete	yes	yes	yes	1	0.044		laboratory rearing	laboratory rearing	JKI GF	Imago	1	0	1	0	0	1
27	KF9	Diptera	Brachycera	Schizophora	Calyptratae	Muscoidea	Anthomyiidae	Anthomyiinae	Hydrophoriini	Delia	Delia radicum	(Linnaeus, 1758)	repliQa	2.5	standard	LCO1490/ HCO2198	656	656	0	0	0	0	0	0	0	0	incomplete	yes	yes	yes	1	0.036		laboratory rearing	laboratory rearing	JKI GF	Imago	1	1	1	0	1	1
29	KF9	Diptera	Brachycera	Schizophora	Calyptratae	Muscoidea	Anthomyiidae	Anthomyiinae	Hydrophoriini	Delia	Delia radicum	(Linnaeus, 1758)	repliQa	11.5	standard	LCO1490/ HCO2198	658	658	0	0	0	0	0	0	0	0	complete	yes	yes	yes	1	0.036		laboratory rearing	laboratory rearing	JKI GF	Imago	1	0	1	0	0	1
30	KF10	Diptera	Brachycera	Schizophora	Calyptratae	Muscoidea	Anthomyiidae	Anthomyiinae	Hydrophoriini	Delia	Delia radicum	(Linnaeus, 1758)	repliQa	2.5	standard	LCO1490/ HCO2198	658	657	1	0	0	0	0	0	0	1	incomplete	yes	yes	yes	1	0.034		laboratory rearing	laboratory rearing	JKI GF	Imago	1	1	1	0	1	1
32	KF10	Diptera	Brachycera	Schizophora	Calyptratae	Muscoidea	Anthomyiidae	Anthomyiinae	Hydrophoriini	Delia	Delia radicum	(Linnaeus, 1758)	repliQa	11.5	standard	LCO1490/ HCO2198	658	657	0	0	1	0	0	0	0	1	incomplete	yes	yes	yes	1	0.034		laboratory rearing	laboratory rearing	JKI GF	Imago	1	0	1	0	0	1
33	KF11	Diptera	Brachycera	Schizophora	Calyptratae	Muscoidea	Anthomyiidae	Anthomyiinae	Hydrophoriini	Delia	Delia radicum	(Linnaeus, 1758)	repliQa	2.5	standard	LCO1490/ HCO2198	658	658	0	0	0	0	0	0	0	0	complete	yes	yes	yes	1	1.07		laboratory rearing	laboratory rearing	JKI GF	Imago	1	1	1	0	1	1
35	KF11	Diptera	Brachycera	Schizophora	Calyptratae	Muscoidea	Anthomyiidae	Anthomyiinae	Hydrophoriini	Delia	Delia radicum	(Linnaeus, 1758)	repliQa	11.5	standard	LCO1490/ HCO2198	658	658	0	0	0	0	0	0	0	0	complete	yes	yes	yes	1	1.07		laboratory rearing	laboratory rearing	JKI GF	Imago	1	0	1	0	0	1
36	KF12	Diptera	Brachycera	Schizophora	Calyptratae	Muscoidea	Anthomyiidae	Anthomyiinae	Hydrophoriini	Delia	Delia radicum	(Linnaeus, 1758)	repliQa	2.5	standard	LCO1490/ HCO2198	658	658	0	0	0	0	0	0	0	0	complete	yes	yes	yes	1	0.199		laboratory rearing	laboratory rearing	JKI GF	Imago	1	1	1	0	1	1
38	KF12	Diptera	Brachycera	Schizophora	Calyptratae	Muscoidea	Anthomyiidae	Anthomyiinae	Hydrophoriini	Delia	Delia radicum	(Linnaeus, 1758)	repliQa	11.5	standard	LCO1490/ HCO2198	658	658	0	0	0	0	0	0	0	0	complete	yes	yes	yes	1	0.199		laboratory rearing	laboratory rearing	JKI GF	Imago	1	0	1	0	0	1
39	FM1	Diptera	Brachycera	Schizophora	Calyptratae	Oestroidea	Calliphoridae	Luciliinae	unbekannt	Lucilia	Lucilia sericata	(Meigen, 1826)	UCP	2.5	standard	LCO1490/ HCO2198	658	658	0	0	0	0	0	0	0	0	complete	yes	yes	yes	1	3.69		commercial rearing	commercial rearing	JKI GF	Imago	1	1	0	0	1	0
40	FM2	Diptera	Brachycera	Schizophora	Calyptratae	Oestroidea	Calliphoridae	Luciliinae	unbekannt	Lucilia	Lucilia sericata	(Meigen, 1826)	UCP	2.5	standard	LCO1490/ HCO2198	658	658	0	0	0	0	0	0	0	0	complete	yes	yes	yes	1	2.09		commercial rearing	commercial rearing	JKI GF	Imago	1	1	0	0	1	0
41	FM3	Diptera	Brachycera	Schizophora	Calyptratae	Oestroidea	Calliphoridae	Luciliinae	unbekannt	Lucilia	Lucilia sericata	(Meigen, 1826)	UCP	2.5	standard	LCO1490/ HCO2198	658	658	0	0	0	0	0	0	0	0	complete	yes	yes	yes	1	0.836		commercial rearing	commercial rearing	JKI GF	Imago	1	1	0	0	1	0
42	FM4	Diptera	Brachycera	Schizophora	Calyptratae	Oestroidea	Calliphoridae	Luciliinae	unbekannt	Lucilia	Lucilia sericata	(Meigen, 1826)	UCP	2.5	standard	LCO1490/ HCO2198	658	658	0	0	0	0	0	0	0	0	complete	yes	yes	yes	1	1.12		commercial rearing	commercial rearing	JKI GF	Imago	1	1	0	0	1	0
43	FM5	Diptera	Brachycera	Schizophora	Calyptratae	Oestroidea	Calliphoridae	Luciliinae	unbekannt	Lucilia	Lucilia sericata	(Meigen, 1826)	UCP	2.5	standard	LCO1490/ HCO2198	0	0	0	0	0	0	0	0	0	0	no sequence	no	no	no	0	0.617		commercial rearing	commercial rearing	JKI GF	Imago	1	1	0	0	1	0
44	D.h.11	Diptera	Brachycera	Schizophora	Acalyptratae	Ephydroidea	Drosophilidae	Drosophilinae	Drosophilini	Drosophila	Drosophila hydei	Sturtevant 1921	UCP	2.5	standard	LCO1490/ HCO2198	658	658	0	0	0	0	0	0	0	0	complete	yes	yes	yes	1	19.8		commercial rearing	commercial rearing	JKI GF	Imago	1	1	0	0	1	0
45	D.h.12	Diptera	Brachycera	Schizophora	Acalyptratae	Ephydroidea	Drosophilidae	Drosophilinae	Drosophilini	Drosophila	Drosophila hydei	Sturtevant 1921	UCP	2.5	standard	LCO1490/ HCO2198	658	658	0	0	0	0	0	0	0	0	complete	yes	yes	yes	1	4.14		commercial rearing	commercial rearing	JKI GF	Imago	1	1	0	0	1	0
46	D.h.13	Diptera	Brachycera	Schizophora	Acalyptratae	Ephydroidea	Drosophilidae	Drosophilinae	Drosophilini	Drosophila	Drosophila hydei	Sturtevant 1921	UCP	2.5	standard	LCO1490/ HCO2198	658	658	0	0	0	0	0	0	0	0	complete	yes	yes	yes	1	12		commercial rearing	commercial rearing	JKI GF	Imago	1	1	0	0	1	0
47	D.h.14	Diptera	Brachycera	Schizophora	Acalyptratae	Ephydroidea	Drosophilidae	Drosophilinae	Drosophilini	Drosophila	Drosophila hydei	Sturtevant 1921	UCP	2.5	standard	LCO1490/ HCO2198	658	658	0	0	0	0	0	0	0	0	complete	yes	yes	yes	1	6.94		commercial rearing	commercial rearing	JKI GF	Imago	1	1	0	0	1	0
48	D.h.15	Diptera	Brachycera	Schizophora	Acalyptratae	Ephydroidea	Drosophilidae	Drosophilinae	Drosophilini	Drosophila	Drosophila hydei	Sturtevant 1921	UCP	2.5	standard	LCO1490/ HCO2198	658	658	0	0	0	0	0	0	0	0	complete	yes	yes	yes	1	14.3		commercial rearing	commercial rearing	JKI GF	Imago	1	1	0	0	1	0
49	D.h.16	Diptera	Brachycera	Schizophora	Acalyptratae	Ephydroidea	Drosophilidae	Drosophilinae	Drosophilini	Drosophila	Drosophila hydei	Sturtevant 1921	UCP	2.5	standard	LCO1490/ HCO2198	658	658	0	0	0	0	0	0	0	0	complete	yes	yes	yes	1	14.5		commercial rearing	commercial rearing	JKI GF	Imago	1	1	0	0	1	0
50	D.h.17	Diptera	Brachycera	Schizophora	Acalyptratae	Ephydroidea	Drosophilidae	Drosophilinae	Drosophilini	Drosophila	Drosophila hydei	Sturtevant 1921	UCP	2.5	standard	LCO1490/ HCO2198	658	658	0	0	0	0	0	0	0	0	complete	yes	yes	yes	1	11.8		commercial rearing	commercial rearing	JKI GF	Imago	1	1	0	0	1	0
51	D.h.18	Diptera	Brachycera	Schizophora	Acalyptratae	Ephydroidea	Drosophilidae	Drosophilinae	Drosophilini	Drosophila	Drosophila hydei	Sturtevant 1921	UCP	2.5	standard	LCO1490/ HCO2198	658	658	0	0	0	0	0	0	0	0	complete	yes	yes	yes	1	6.07		commercial rearing	commercial rearing	JKI GF	Imago	1	1	0	0	1	0
52	D.h.19	Diptera	Brachycera	Schizophora	Acalyptratae	Ephydroidea	Drosophilidae	Drosophilinae	Drosophilini	Drosophila	Drosophila hydei	Sturtevant 1921	UCP	2.5	standard	LCO1490/ HCO2198	658	658	0	0	0	0	0	0	0	0	complete	yes	yes	yes	1	18.5		commercial rearing	commercial rearing	JKI GF	Imago	1	1	0	0	1	0
53	D.h.20	Diptera	Brachycera	Schizophora	Acalyptratae	Ephydroidea	Drosophilidae	Drosophilinae	Drosophilini	Drosophila	Drosophila hydei	Sturtevant 1921	UCP	2.5	standard	LCO1490/ HCO2198	658	658	0	0	0	0	0	0	0	0	complete	yes	yes	yes	1	11.2		commercial rearing	commercial rearing	JKI GF	Imago	1	1	0	0	1	0
54	FM1	Diptera	Brachycera	Schizophora	Calyptratae	Oestroidea	Calliphoridae	Luciliinae	unbekannt	Lucilia	Lucilia sericata	(Meigen, 1826)	Phusion	2.5	standard	LCO1490/ HCO2198	658	658	0	0	0	0	0	0	0	0	complete	yes	yes	yes	1	3.69		commercial rearing	commercial rearing	JKI GF	Imago	1	1	0	0	1	0
55	FM2	Diptera	Brachycera	Schizophora	Calyptratae	Oestroidea	Calliphoridae	Luciliinae	unbekannt	Lucilia	Lucilia sericata	(Meigen, 1826)	Phusion	2.5	standard	LCO1490/ HCO2198	658	658	0	0	0	0	0	0	0	0	complete	yes	yes	yes	1	2.09		commercial rearing	commercial rearing	JKI GF	Imago	1	1	0	0	1	0
56	FM3	Diptera	Brachycera	Schizophora	Calyptratae	Oestroidea	Calliphoridae	Luciliinae	unbekannt	Lucilia	Lucilia sericata	(Meigen, 1826)	Phusion	2.5	standard	LCO1490/ HCO2198	658	658	0	0	0	0	0	0	0	0	complete	yes	yes	yes	1	0.836		commercial rearing	commercial rearing	JKI GF	Imago	1	1	0	0	1	0
57	FM4	Diptera	Brachycera	Schizophora	Calyptratae	Oestroidea	Calliphoridae	Luciliinae	unbekannt	Lucilia	Lucilia sericata	(Meigen, 1826)	Phusion	2.5	standard	LCO1490/ HCO2198	658	658	0	0	0	0	0	0	0	0	complete	yes	yes	yes	1	1.12		commercial rearing	commercial rearing	JKI GF	Imago	1	1	0	0	1	0
58	FM5	Diptera	Brachycera	Schizophora	Calyptratae	Oestroidea	Calliphoridae	Luciliinae	unbekannt	Lucilia	Lucilia sericata	(Meigen, 1826)	Phusion	2.5	standard	LCO1490/ HCO2198	658	658	0	0	0	0	0	0	0	0	complete	yes	yes	yes	1	0.617		commercial rearing	commercial rearing	JKI GF	Imago	1	1	0	0	1	0
59	D.h.11	Diptera	Brachycera	Schizophora	Acalyptratae	Ephydroidea	Drosophilidae	Drosophilinae	Drosophilini	Drosophila	Drosophila hydei	Sturtevant 1921	Phusion	2.5	standard	LCO1490/ HCO2198	658	658	0	0	0	0	0	0	0	0	complete	yes	yes	yes	1	19.8		commercial rearing	commercial rearing	JKI GF	Imago	1	1	0	0	1	0
60	D.h.12	Diptera	Brachycera	Schizophora	Acalyptratae	Ephydroidea	Drosophilidae	Drosophilinae	Drosophilini	Drosophila	Drosophila hydei	Sturtevant 1921	Phusion	2.5	standard	LCO1490/ HCO2198	0	0	0	0	0	0	0	0	0	0	no sequence	no	no	no	0	4.14		commercial rearing	commercial rearing	JKI GF	Imago	1	1	0	0	1	0
61	D.h.13	Diptera	Brachycera	Schizophora	Acalyptratae	Ephydroidea	Drosophilidae	Drosophilinae	Drosophilini	Drosophila	Drosophila hydei	Sturtevant 1921	Phusion	2.5	standard	LCO1490/ HCO2198	658	658	0	0	0	0	0	0	0	0	complete	yes	yes	yes	1	12		commercial rearing	commercial rearing	JKI GF	Imago	1	1	0	0	1	0
62	D.h.14	Diptera	Brachycera	Schizophora	Acalyptratae	Ephydroidea	Drosophilidae	Drosophilinae	Drosophilini	Drosophila	Drosophila hydei	Sturtevant 1921	Phusion	2.5	standard	LCO1490/ HCO2198	658	658	0	0	0	0	0	0	0	0	complete	yes	yes	yes	1	6.94		commercial rearing	commercial rearing	JKI GF	Imago	1	1	0	0	1	0
63	D.h.15	Diptera	Brachycera	Schizophora	Acalyptratae	Ephydroidea	Drosophilidae	Drosophilinae	Drosophilini	Drosophila	Drosophila hydei	Sturtevant 1921	Phusion	2.5	standard	LCO1490/ HCO2198	658	658	0	0	0	0	0	0	0	0	complete	yes	yes	yes	1	14.3		commercial rearing	commercial rearing	JKI GF	Imago	1	1	0	0	1	0
64	D.h.16	Diptera	Brachycera	Schizophora	Acalyptratae	Ephydroidea	Drosophilidae	Drosophilinae	Drosophilini	Drosophila	Drosophila hydei	Sturtevant 1921	Phusion	2.5	standard	LCO1490/ HCO2198	658	658	0	0	0	0	0	0	0	0	complete	yes	yes	yes	1	14.5		commercial rearing	commercial rearing	JKI GF	Imago	1	1	0	0	1	0
65	D.h.17	Diptera	Brachycera	Schizophora	Acalyptratae	Ephydroidea	Drosophilidae	Drosophilinae	Drosophilini	Drosophila	Drosophila hydei	Sturtevant 1921	Phusion	2.5	standard	LCO1490/ HCO2198	658	658	0	0	0	0	0	0	0	0	complete	yes	yes	yes	1	11.8		commercial rearing	commercial rearing	JKI GF	Imago	1	1	0	0	1	0
66	D.h.18	Diptera	Brachycera	Schizophora	Acalyptratae	Ephydroidea	Drosophilidae	Drosophilinae	Drosophilini	Drosophila	Drosophila hydei	Sturtevant 1921	Phusion	2.5	standard	LCO1490/ HCO2198	658	638	20	0	0	0	0	0	0	20	incomplete	yes	yes	yes	1	6.07		commercial rearing	commercial rearing	JKI GF	Imago	1	1	0	0	1	0
67	D.h.19	Diptera	Brachycera	Schizophora	Acalyptratae	Ephydroidea	Drosophilidae	Drosophilinae	Drosophilini	Drosophila	Drosophila hydei	Sturtevant 1921	Phusion	2.5	standard	LCO1490/ HCO2198	658	658	0	0	0	0	0	0	0	0	complete	yes	yes	yes	1	18.5		commercial rearing	commercial rearing	JKI GF	Imago	1	1	0	0	1	0
68	D.h.20	Diptera	Brachycera	Schizophora	Acalyptratae	Ephydroidea	Drosophilidae	Drosophilinae	Drosophilini	Drosophila	Drosophila hydei	Sturtevant 1921	Phusion	2.5	standard	LCO1490/ HCO2198	658	658	0	0	0	0	0	0	0	0	complete	yes	yes	yes	1	11.2		commercial rearing	commercial rearing	JKI GF	Imago	1	1	0	0	1	0
69	KF8	Diptera	Brachycera	Schizophora	Calyptratae	Muscoidea	Anthomyiidae	Anthomyiinae	Hydrophoriini	Delia	Delia radicum	(Linnaeus, 1758)	Phusion	2.5	standard	LCO1490/ HCO2198	0	0	0	0	0	0	0	0	0	0	no sequence	no	no	no	0	0.044		laboratory rearing	laboratory rearing	JKI GF	Imago	1	1	1	0	1	0
70	KF9	Diptera	Brachycera	Schizophora	Calyptratae	Muscoidea	Anthomyiidae	Anthomyiinae	Hydrophoriini	Delia	Delia radicum	(Linnaeus, 1758)	Phusion	2.5	standard	LCO1490/ HCO2198	0	0	0	0	0	0	0	0	0	0	no sequence	no	no	no	0	0.036		laboratory rearing	laboratory rearing	JKI GF	Imago	1	1	1	0	1	0
71	KF10	Diptera	Brachycera	Schizophora	Calyptratae	Muscoidea	Anthomyiidae	Anthomyiinae	Hydrophoriini	Delia	Delia radicum	(Linnaeus, 1758)	Phusion	2.5	standard	LCO1490/ HCO2198	0	0	0	0	0	0	0	0	0	0	no sequence	no	no	no	0	0.034		laboratory rearing	laboratory rearing	JKI GF	Imago	1	1	1	0	1	0
72	KF11	Diptera	Brachycera	Schizophora	Calyptratae	Muscoidea	Anthomyiidae	Anthomyiinae	Hydrophoriini	Delia	Delia radicum	(Linnaeus, 1758)	Phusion	2.5	standard	LCO1490/ HCO2198	0	0	0	0	0	0	0	0	0	0	no sequence	no	no	no	0	1.07		laboratory rearing	laboratory rearing	JKI GF	Imago	1	1	1	0	1	0
73	KF12	Diptera	Brachycera	Schizophora	Calyptratae	Muscoidea	Anthomyiidae	Anthomyiinae	Hydrophoriini	Delia	Delia radicum	(Linnaeus, 1758)	Phusion	2.5	standard	LCO1490/ HCO2198	0	0	0	0	0	0	0	0	0	0	no sequence	no	no	no	0	0.199		laboratory rearing	laboratory rearing	JKI GF	Imago	1	1	1	0	1	0
74	M.b.1	Lepidoptera	Glossata	NA	NA	Noctuoidea	Noctuidae	Noctuinae	Hadenini	Mamestra	Mamestra brassicae	(Linnaeus, 1758)	repliQa	2.5	standard	C_LepFolF/ CLepFolR	658	658	0	0	0	0	0	0	0	0	complete	yes	yes	yes	1	0.115		laboratory rearing	laboratory rearing	JKI GF	Imago	2	0	0	0	1	1
75	M.b.2	Lepidoptera	Glossata	NA	NA	Noctuoidea	Noctuidae	Noctuinae	Hadenini	Mamestra	Mamestra brassicae	(Linnaeus, 1758)	repliQa	2.5	standard	C_LepFolF/ CLepFolR	658	658	0	0	0	0	0	0	0	0	complete	yes	yes	yes	1	0.594		laboratory rearing	laboratory rearing	JKI GF	Imago	2	0	0	0	1	1
76	M.b.3	Lepidoptera	Glossata	NA	NA	Noctuoidea	Noctuidae	Noctuinae	Hadenini	Mamestra	Mamestra brassicae	(Linnaeus, 1758)	repliQa	2.5	standard	C_LepFolF/ CLepFolR	658	658	0	0	0	0	0	0	0	0	complete	yes	yes	yes	1	0.297		laboratory rearing	laboratory rearing	JKI GF	Imago	2	0	0	0	1	1
77	M.b.4	Lepidoptera	Glossata	NA	NA	Noctuoidea	Noctuidae	Noctuinae	Hadenini	Mamestra	Mamestra brassicae	(Linnaeus, 1758)	repliQa	2.5	standard	C_LepFolF/ CLepFolR	658	658	0	0	0	0	0	0	0	0	complete	yes	yes	yes	1	0.063		laboratory rearing	laboratory rearing	JKI GF	Imago	2	0	0	0	1	1
78	M.b.6	Lepidoptera	Glossata	NA	NA	Noctuoidea	Noctuidae	Noctuinae	Hadenini	Mamestra	Mamestra brassicae	(Linnaeus, 1758)	repliQa	2.5	standard	C_LepFolF/ CLepFolR	583	532	47	0	1	3	0	0	0	51	incomplete	yes	yes	yes	1	0.019		laboratory rearing	laboratory rearing	JKI GF	Imago	2	0	0	0	1	1
79	B.p.1	Lepidoptera	Glossata	NA	NA	Geometroidea	Geometridae	Ennominae	unbekannt	Bupalus	Bupalus piniaria	(Linnaeus, 1758)	repliQa	2.5	standard	C_LepFolF/ CLepFolR	658	658	0	0	0	0	0	0	0	0	complete	yes	yes	yes	1	0.403		DNA barcoding	Ennominae cocoon	LFE	Imago	2	0	0	0	1	1
80	B.p.2	Lepidoptera	Glossata	NA	NA	Geometroidea	Geometridae	Ennominae	unbekannt	Bupalus	Bupalus piniaria	(Linnaeus, 1758)	repliQa	2.5	standard	C_LepFolF/ CLepFolR	658	658	0	0	0	0	0	0	0	0	complete	yes	yes	yes	1	0.176		DNA barcoding	Ennominae cocoon	LFE	Imago	2	0	0	0	1	1
81	B.p.3	Lepidoptera	Glossata	NA	NA	Geometroidea	Geometridae	Ennominae	unbekannt	Macaria	Macaria liturata	(Clerck, 1759)	repliQa	2.5	standard	C_LepFolF/ CLepFolR	658	658	0	0	0	0	0	0	0	0	complete	yes	yes	yes	1	1.49		DNA barcoding	Ennominae cocoon	LFE	Imago	2	0	0	0	1	1
82	B.p.4	Lepidoptera	Glossata	NA	NA	Geometroidea	Geometridae	Ennominae	unbekannt	Macaria	Macaria liturata	(Clerck, 1759)	repliQa	2.5	standard	C_LepFolF/ CLepFolR	658	658	0	0	0	0	0	0	0	0	complete	yes	yes	yes	1	0.896		DNA barcoding	Ennominae cocoon	LFE	Imago	2	0	0	0	1	1
83	B.p.5	Lepidoptera	Glossata	NA	NA	Geometroidea	Geometridae	Ennominae	unbekannt	Macaria	Macaria liturata	(Clerck, 1759)	repliQa	2.5	standard	C_LepFolF/ CLepFolR	658	658	0	0	0	0	0	0	0	0	complete	yes	yes	yes	1	0.442		DNA barcoding	Ennominae cocoon	LFE	Imago	2	0	0	0	1	1
86	L.d.9	Lepidoptera	Glossata	NA	NA	Noctuoidea	Erebidae	Lymantriinae	unbekannt	Lymantria	Lymantria dispar	(Linnaeus, 1758)	repliQa	11.5	standard	C_LepFolF/ CLepFolR	658	658	0	0	0	0	0	0	0	0	complete	yes	yes	yes	1	0.991		laboratory rearing	laboratory rearing	JKI GF	Imago	2	0	1	0	0	1
87	L.d.10	Lepidoptera	Glossata	NA	NA	Noctuoidea	Erebidae	Lymantriinae	unbekannt	Lymantria	Lymantria dispar	(Linnaeus, 1758)	repliQa	11.5	standard	C_LepFolF/ CLepFolR	658	658	0	0	0	0	0	0	0	0	complete	yes	yes	yes	1	0.537		laboratory rearing	laboratory rearing	JKI GF	Imago	2	0	1	0	0	1
88	L.d.11	Lepidoptera	Glossata	NA	NA	Noctuoidea	Erebidae	Lymantriinae	unbekannt	Lymantria	Lymantria dispar	(Linnaeus, 1758)	repliQa	11.5	standard	C_LepFolF/ CLepFolR	534	381	145	0	4	0	1	2	1	153	incomplete	yes	yes	yes	0	0.19		laboratory rearing	laboratory rearing	JKI GF	Imago	2	0	1	0	0	1
99	A.m.1	Hymenoptera	Apocrita	NA	NA	Apoidea	Apidae	Apinae	Apini	Apis	Apis mellifera	Linnaeus, 1758	repliQa	2.5	standard	C_LepFolF/ CLepFolR	658	658	0	0	0	0	0	0	0	0	complete	yes	yes	yes	1	0.474		laboratory rearing	laboratory rearing	JKI BS	Imago	3	0	0	0	1	1
100	A.m.2	Hymenoptera	Apocrita	NA	NA	Apoidea	Apidae	Apinae	Apini	Apis	Apis mellifera	Linnaeus, 1758	repliQa	2.5	standard	C_LepFolF/ CLepFolR	658	652	6	0	0	0	0	0	0	6	incomplete	yes	yes	yes	1	0.171		laboratory rearing	laboratory rearing	JKI BS	Imago	3	0	0	0	1	1
101	A.m.3	Hymenoptera	Apocrita	NA	NA	Apoidea	Apidae	Apinae	Apini	Apis	Apis mellifera	Linnaeus, 1758	repliQa	2.5	standard	C_LepFolF/ CLepFolR	581	503	78	0	0	0	0	0	0	78	no assemblage	yes	no	no	1	0.05		laboratory rearing	laboratory rearing	JKI BS	Imago	3	0	0	0	1	1
102	A.m.4	Hymenoptera	Apocrita	NA	NA	Apoidea	Apidae	Apinae	Apini	Apis	Apis mellifera	Linnaeus, 1758	repliQa	2.5	standard	C_LepFolF/ CLepFolR	658	651	6	0	0	0	0	1	0	7	incomplete	yes	yes	yes	1	0.179		laboratory rearing	laboratory rearing	JKI BS	Imago	3	0	0	0	1	1
103	A.m.5	Hymenoptera	Apocrita	NA	NA	Apoidea	Apidae	Apinae	Apini	Apis	Apis mellifera	Linnaeus, 1758	repliQa	2.5	standard	C_LepFolF/ CLepFolR	658	658	0	0	0	0	0	0	0	0	complete	yes	yes	yes	1	0.076		laboratory rearing	laboratory rearing	JKI BS	Imago	3	0	0	0	1	1
104	D.r.1	Hymenoptera	Apocrita	NA	NA	Ichneumonidea	Braconidae	Aphidiinae	unbekannt	Diaeretiella	Diaeretiella rapae	(M'Intosh, 1855)	repliQa	2.5	standard	C_LepFolF/ CLepFolR	658	658	0	0	0	0	0	0	0	0	complete	yes	yes	yes	1	0.184		laboratory rearing	laboratory rearing	JKI GF	Imago	3	0	0	0	1	1
105	D.r.2	Hymenoptera	Apocrita	NA	NA	Ichneumonidea	Braconidae	Aphidiinae	unbekannt	Diaeretiella	Diaeretiella rapae	(M'Intosh, 1855)	repliQa	2.5	standard	C_LepFolF/ CLepFolR	658	658	0	0	0	0	0	0	0	0	complete	yes	yes	yes	1	0.245		laboratory rearing	laboratory rearing	JKI GF	Imago	3	0	0	0	1	1
106	D.r.3	Hymenoptera	Apocrita	NA	NA	Ichneumonidea	Braconidae	Aphidiinae	unbekannt	Diaeretiella	Diaeretiella rapae	(M'Intosh, 1855)	repliQa	2.5	standard	C_LepFolF/ CLepFolR	576	569	7	0	0	0	0	0	0	7	incomplete	yes	yes	yes	1	2.08		laboratory rearing	laboratory rearing	JKI GF	Imago	3	0	0	0	1	1
107	D.r.4	Hymenoptera	Apocrita	NA	NA	Ichneumonidea	Braconidae	Aphidiinae	unbekannt	Diaeretiella	Diaeretiella rapae	(M'Intosh, 1855)	repliQa	2.5	standard	C_LepFolF/ CLepFolR	658	658	0	0	0	0	0	0	0	0	complete	yes	yes	yes	1	0.63		laboratory rearing	laboratory rearing	JKI GF	Imago	3	0	0	0	1	1
108	D.r.5	Hymenoptera	Apocrita	NA	NA	Ichneumonidea	Braconidae	Aphidiinae	unbekannt	Diaeretiella	Diaeretiella rapae	(M'Intosh, 1855)	repliQa	2.5	standard	C_LepFolF/ CLepFolR	658	655	3	0	0	0	0	0	0	3	incomplete	yes	yes	yes	1	0.833		laboratory rearing	laboratory rearing	JKI GF	Imago	3	0	0	0	1	1
109	I.B.1	Hymenoptera	Apocrita	NA	NA	Ichneumonidea	Ichneumonidae	unbekannt	unbekannt	unknown Ichneumonidae	unknown Ichneumonidae	NA	repliQa	2.5	standard	C_LepFolF/ CLepFolR	0	0	0	0	0	0	0	0	0	0	no sequence	no	no	no	0	1.41		no	Ennominae cocoon	LFE	Imago	3	0	0	0	1	1
110	I.B.2	Hymenoptera	Apocrita	NA	NA	Ichneumonidea	Ichneumonidae	unbekannt	unbekannt	unknown Ichneumonidae	unknown Ichneumonidae	NA	repliQa	2.5	standard	C_LepFolF/ CLepFolR	0	0	0	0	0	0	0	0	0	0	no sequence	no	no	no	0	1.53		no	Ennominae cocoon	LFE	Imago	3	0	0	0	1	1
111	I.B.3	Hymenoptera	Apocrita	NA	NA	Ichneumonidea	Ichneumonidae	unbekannt	unbekannt	unknown Ichneumonidae	unknown Ichneumonidae	NA	repliQa	2.5	standard	C_LepFolF/ CLepFolR	0	0	0	0	0	0	0	0	0	0	no sequence	no	no	no	0	0.725		no	Ennominae cocoon	LFE	Imago	3	0	0	0	1	1
112	I.B.4	Hymenoptera	Apocrita	NA	NA	Ichneumonidea	Ichneumonidae	Ichneumoninae	unbekannt	Cratichneumon	Cratichneumon spec.	Thomson, 1893	repliQa	2.5	standard	C_LepFolF/ CLepFolR	573	562	11	0	0	0	0	0	0	11	incomplete	yes	yes	yes	1	2.11		DNA barcoding	Ennominae cocoon	LFE	Imago	3	0	0	0	1	1
113	I.B.5	Hymenoptera	Apocrita	NA	NA	Ichneumonidea	Ichneumonidae	Anomaloninae	Gravenhorstiini	Heteropelma	Heteropelma megarthrum	(Ratzeburg, 1848)	repliQa	2.5	standard	C_LepFolF/ CLepFolR	555	535	20	0	0	0	0	0	0	20	incomplete	yes	yes	yes	1	9.26		DNA barcoding	Ennominae cocoon	LFE	Imago	3	0	1	0	1	1
138	I.B.5	Hymenoptera	Apocrita	NA	NA	Ichneumonidea	Ichneumonidae	Anomaloninae	Gravenhorstiini	Heteropelma	Heteropelma megarthrum	(Ratzeburg, 1848)	repliQa	11.5	standard	C_LepFolF/ CLepFolR	0	0	0	0	0	0	0	0	0	0	no sequence	no	no	no	0	9.26		DNA barcoding	Ennominae cocoon	LFE	Imago	3	0	1	0	0	1
160	I.B.6	Hymenoptera	Apocrita	NA	NA	Ichneumonidea	Ichneumonidae	Ichneumoninae	unbekannt	Cratichneumon	Cratichneumon spec.	Thomson, 1893	repliQa	2.5	standard	C_LepFolF/ CLepFolR	658	658	0	0	0	0	0	0	0	0	complete	yes	yes	yes	1	1.66		DNA barcoding	Ennominae cocoon	LFE	Imago	3	0	1	0	1	1
161	I.B.6	Hymenoptera	Apocrita	NA	NA	Ichneumonidea	Ichneumonidae	Ichneumoninae	unbekannt	Cratichneumon	Cratichneumon spec.	Thomson, 1893	repliQa	11.5	standard	C_LepFolF/ CLepFolR	658	658	0	0	0	0	0	0	0	0	complete	yes	yes	yes	1	1.66		DNA barcoding	Ennominae cocoon	LFE	Imago	3	0	1	0	0	1
162	I.B.7	Hymenoptera	Apocrita	NA	NA	Ichneumonidea	Ichneumonidae	Ichneumoninae	Platybini	unknown Platybini	unknown Platybini	NA	repliQa	2.5	standard	C_LepFolF/ CLepFolR	658	658	0	0	0	0	0	0	0	0	complete	yes	yes	yes	1	0.319		DNA barcoding	Ennominae cocoon	LFE	Imago	3	0	1	0	1	1
163	I.B.7	Hymenoptera	Apocrita	NA	NA	Ichneumonidea	Ichneumonidae	Ichneumoninae	Platybini	unknown Platybini	unknown Platybini	NA	repliQa	11.5	standard	C_LepFolF/ CLepFolR	658	658	0	0	0	0	0	0	0	0	complete	yes	yes	yes	1	0.319		DNA barcoding	Ennominae cocoon	LFE	Imago	3	0	1	0	0	1
114	I.D.1	Hymenoptera	Apocrita	NA	NA	Ichneumonidea	Ichneumonidae	unbekannt	unbekannt	unknown Ichneumonidae	unknown Ichneumonidae	NA	repliQa	2.5	standard	C_LepFolF/ CLepFolR	0	0	0	0	0	0	0	0	0	0	no sequence	no	no	no	0	1.03		no	Diprionidae pupae	LFE	Imago	3	0	1	0	1	1
139	I.D.1	Hymenoptera	Apocrita	NA	NA	Ichneumonidea	Ichneumonidae	unbekannt	unbekannt	unknown Ichneumonidae	unknown Ichneumonidae	NA	repliQa	11.5	standard	C_LepFolF/ CLepFolR	338	33	305	0	0	0	0	0	0	305	no assemblage	yes	no	no	0	1.03		no	Diprionidae pupae	LFE	Imago	3	0	1	0	0	1
115	I.D.2	Hymenoptera	Apocrita	NA	NA	Ichneumonidea	Ichneumonidae	Campopleginae	unbekannt	Hyposoter	Hyposoter didymator	(Thunberg, 1824)	repliQa	2.5	standard	C_LepFolF/ CLepFolR	0	0	0	0	0	0	0	0	0	0	no sequence	no	no	no	0	0.238		DNA barcoding	Diprionidae pupae	LFE	Imago	3	0	1	0	1	1
140	I.D.2	Hymenoptera	Apocrita	NA	NA	Ichneumonidea	Ichneumonidae	Campopleginae	unbekannt	Hyposoter	Hyposoter didymator	(Thunberg, 1824)	repliQa	11.5	standard	C_LepFolF/ CLepFolR	658	658	0	0	0	0	0	0	0	0	complete	yes	yes	yes	1	0.238		DNA barcoding	Diprionidae pupae	LFE	Imago	3	0	1	0	0	1
116	I.D.3	Hymenoptera	Apocrita	NA	NA	Ichneumonidea	Ichneumonidae	unbekannt	unbekannt	unknown Ichneumonidae	unknown Ichneumonidae	NA	repliQa	2.5	standard	C_LepFolF/ CLepFolR	0	0	0	0	0	0	0	0	0	0	no sequence	no	no	no	0	0.673		no	Diprionidae pupae	LFE	Imago	3	0	1	0	1	1
141	I.D.3	Hymenoptera	Apocrita	NA	NA	Ichneumonidea	Ichneumonidae	Campopleginae	unbekannt	Hyposoter	Hyposoter didymator	(Thunberg, 1824)	repliQa	11.5	standard	C_LepFolF/ CLepFolR	658	656	2	0	0	0	0	0	0	2	incomplete	yes	yes	yes	1	0.673		DNA barcoding	Diprionidae pupae	LFE	Imago	3	0	1	0	0	1
117	I.D.4	Hymenoptera	Apocrita	NA	NA	Ichneumonidea	Ichneumonidae	unbekannt	unbekannt	unknown Ichneumonidae	unknown Ichneumonidae	NA	repliQa	2.5	standard	C_LepFolF/ CLepFolR	0	0	0	0	0	0	0	0	0	0	no sequence	no	no	no	0	1.17		no	Diprionidae pupae	LFE	Imago	3	0	1	0	1	1
144	D.p.7	Hymenoptera	Symphyta	NA	NA	Tenthredinoidea	Diprionidae	unbekannt	unbekannt	unknown Diprionidae	unknown Diprionidae	NA	repliQa	2.5	standard	C_LepFolF/ CLepFolR	22	12	10	0	0	0	0	0	0	10	no assemblage	yes	no	no	0	0.151		no	Diprionidae pupae	LFE	Imago	3	0	1	0	1	1
145	D.p.8	Hymenoptera	Symphyta	NA	NA	Tenthredinoidea	Diprionidae	unbekannt	unbekannt	unknown Diprionidae	unknown Diprionidae	NA	repliQa	2.5	standard	C_LepFolF/ CLepFolR	0	0	0	0	0	0	0	0	0	0	no sequence	no	no	no	0	0.075		no	Diprionidae pupae	LFE	Imago	3	0	1	0	1	1
146	D.p.9	Hymenoptera	Symphyta	NA	NA	Tenthredinoidea	Diprionidae	unbekannt	unbekannt	unknown Diprionidae	unknown Diprionidae	NA	repliQa	2.5	standard	C_LepFolF/ CLepFolR	0	0	0	0	0	0	0	0	0	0	no sequence	no	no	no	0	19.1		no	Diprionidae pupae	LFE	Imago	3	0	1	0	1	1
147	D.p.10	Hymenoptera	Symphyta	NA	NA	Tenthredinoidea	Diprionidae	unbekannt	unbekannt	unknown Diprionidae	unknown Diprionidae	NA	repliQa	2.5	standard	C_LepFolF/ CLepFolR	0	0	0	0	0	0	0	0	0	0	no sequence	no	no	no	0	1.05		no	Diprionidae pupae	LFE	Imago	3	0	1	0	1	1
148	D.p.11	Hymenoptera	Symphyta	NA	NA	Tenthredinoidea	Diprionidae	unbekannt	unbekannt	unknown Diprionidae	unknown Diprionidae	NA	repliQa	2.5	standard	C_LepFolF/ CLepFolR	0	0	0	0	0	0	0	0	0	0	no sequence	no	no	no	0	1.21		no	Diprionidae pupae	LFE	Imago	3	0	1	0	1	1
149	D.p.7	Hymenoptera	Symphyta	NA	NA	Tenthredinoidea	Diprionidae	unbekannt	unbekannt	unknown Diprionidae	unknown Diprionidae	NA	repliQa	11.5	standard	C_LepFolF/ CLepFolR	0	0	0	0	0	0	0	0	0	0	no sequence	no	no	no	0	0.151		no	Diprionidae pupae	LFE	Imago	3	0	1	0	0	1
150	D.p.8	Hymenoptera	Symphyta	NA	NA	Tenthredinoidea	Diprionidae	unbekannt	unbekannt	unknown Diprionidae	unknown Diprionidae	NA	repliQa	11.5	standard	C_LepFolF/ CLepFolR	0	0	0	0	0	0	0	0	0	0	no sequence	no	no	no	0	0.075		no	Diprionidae pupae	LFE	Imago	3	0	1	0	0	1
151	D.p.9	Hymenoptera	Symphyta	NA	NA	Tenthredinoidea	Diprionidae	unbekannt	unbekannt	unknown Diprionidae	unknown Diprionidae	NA	repliQa	11.5	standard	C_LepFolF/ CLepFolR	0	0	0	0	0	0	0	0	0	0	no sequence	no	no	no	0	19.1		no	Diprionidae pupae	LFE	Imago	3	0	1	0	0	1
152	D.p.10	Hymenoptera	Symphyta	NA	NA	Tenthredinoidea	Diprionidae	unbekannt	unbekannt	unknown Diprionidae	unknown Diprionidae	NA	repliQa	11.5	standard	C_LepFolF/ CLepFolR	0	0	0	0	0	0	0	0	0	0	no sequence	no	no	no	0	1.05		no	Diprionidae pupae	LFE	Imago	3	0	1	0	0	1
153	D.p.11	Hymenoptera	Symphyta	NA	NA	Tenthredinoidea	Diprionidae	unbekannt	unbekannt	unknown Diprionidae	unknown Diprionidae	NA	repliQa	11.5	standard	C_LepFolF/ CLepFolR	0	0	0	0	0	0	0	0	0	0	no sequence	no	no	no	0	1.21		no	Diprionidae pupae	LFE	Imago	3	0	1	0	0	1
142	I.D.4	Hymenoptera	Apocrita	NA	NA	Ichneumonidea	Ichneumonidae	unbekannt	unbekannt	unknown Diprionidae	unknown Ichneumonidae	NA	repliQa	11.5	standard	C_LepFolF/ CLepFolR	0	0	0	0	0	0	0	0	0	0	no sequence	no	no	no	0	1.17		no	Diprionidae pupae	LFE	Imago	3	0	1	0	0	1
118	I.D.5	Hymenoptera	Apocrita	NA	NA	Ichneumonidea	Ichneumonidae	Ctenopelmatinae	unbekannt	Lamachus	Lamachus frutetorum	(Hartig, 1828)	repliQa	2.5	standard	C_LepFolF/ CLepFolR	0	0	0	0	0	0	0	0	0	0	no sequence	no	no	no	0	1.7		DNA barcoding	Diprionidae pupae	LFE	Imago	3	0	1	0	1	1
143	I.D.5	Hymenoptera	Apocrita	NA	NA	Ichneumonidea	Ichneumonidae	Ctenopelmatinae	unbekannt	Lamachus	Lamachus frutetorum	(Hartig, 1828)	repliQa	11.5	standard	C_LepFolF/ CLepFolR	658	646	11	0	0	0	1	0	0	12	incomplete	yes	yes	yes	1	1.7		DNA barcoding	Diprionidae pupae	LFE	Imago	3	0	1	0	0	1
154	I.D.6	Hymenoptera	Apocrita	NA	NA	Ichneumonidea	Ichneumonidae	Tryphoninae	Exenterni	Exenterus	Exenterus abruptorius	(Thunberg, 1824)	repliQa	2.5	standard	C_LepFolF/ CLepFolR	16	5	11	0	0	0	0	0	0	11	no assemblage	yes	yes	no	0	0.173		DNA barcoding	Diprionidae pupae	LFE	Imago	3	0	1	0	1	1
155	I.D.6	Hymenoptera	Apocrita	NA	NA	Ichneumonidea	Ichneumonidae	Tryphoninae	Exenterni	Exenterus	Exenterus abruptorius	(Thunberg, 1824)	repliQa	11.5	standard	C_LepFolF/ CLepFolR	595	479	116	0	0	0	0	0	0	116	incomplete	yes	yes	yes	1	0.173		DNA barcoding	Diprionidae pupae	LFE	Imago	3	0	1	0	0	1
156	I.D.7	Hymenoptera	Apocrita	NA	NA	Ichneumonidea	Ichneumonidae	Tryphoninae	Exenterni	Exenterus	Exenterus spec.	Hartig, 1837	repliQa	2.5	standard	C_LepFolF/ CLepFolR	658	658	0	0	0	0	0	0	0	0	complete	yes	yes	yes	1	0.755		DNA barcoding	Diprionidae pupae	LFE	Imago	3	0	1	0	1	1
157	I.D.7	Hymenoptera	Apocrita	NA	NA	Ichneumonidea	Ichneumonidae	Tryphoninae	Exenterni	Exenterus	Exenterus spec.	Hartig, 1837	repliQa	11.5	standard	C_LepFolF/ CLepFolR	658	658	0	0	0	0	0	0	0	0	complete	yes	yes	yes	1	0.755		DNA barcoding	Diprionidae pupae	LFE	Imago	3	0	1	0	0	1
158	I.D.8	Hymenoptera	Apocrita	NA	NA	Ichneumonidea	Ichneumonidae	Cryptinae	Aptesini	Pleolophus	Pleolophus spec.	Townes, 1962	repliQa	2.5	standard	C_LepFolF/ CLepFolR	658	658	0	0	0	0	0	0	0	0	complete	yes	yes	yes	1	0.864		DNA barcoding	Diprionidae pupae	LFE	Imago	3	0	1	0	1	1
159	I.D.8	Hymenoptera	Apocrita	NA	NA	Ichneumonidea	Ichneumonidae	Cryptinae	Aptesini	Pleolophus	Pleolophus spec.	Townes, 1962	repliQa	11.5	standard	C_LepFolF/ CLepFolR	658	658	0	0	0	0	0	0	0	0	complete	yes	yes	yes	1	0.864		DNA barcoding	Diprionidae pupae	LFE	Imago	3	0	1	0	0	1
164	D.p.11.2	Hymenoptera	Symphyta	NA	NA	Tenthredinoidea	Diprionidae	Diprioninae	unbekannt	Gilpinia	Gilpinia frutetorum	(Fabricius, 1793)	repliQa	2.5	16h	C_LepFolF/ CLepFolR	273	73	200	0	0	0	0	0	0	200	no assemblage	no	yes	no	0	0.911		DNA barcoding	Diprionidae pupae	LFE	Imago	3	0	1	0	0	0
165	D.p.11.2	Hymenoptera	Symphyta	NA	NA	Tenthredinoidea	Diprionidae	Diprioninae	unbekannt	Gilpinia	Gilpinia frutetorum	(Fabricius, 1793)	repliQa	11.5	16h	C_LepFolF/ CLepFolR	658	658	0	0	0	0	0	0	0	0	complete	yes	yes	yes	1	0.911		DNA barcoding	Diprionidae pupae	LFE	Imago	3	0	1	0	0	0
166	D.p.12	Hymenoptera	Symphyta	NA	NA	Tenthredinoidea	Diprionidae	Diprioninae	unbekannt	Gilpinia	Gilpinia variegata	(Hartig, 1834)	repliQa	2.5	16h	C_LepFolF/ CLepFolR	0	0	0	0	0	0	0	0	0	0	no sequence	no	no	no	0	10.9		DNA barcoding	Diprionidae pupae	LFE	Imago	3	0	1	0	0	0
167	D.p.12	Hymenoptera	Symphyta	NA	NA	Tenthredinoidea	Diprionidae	Diprioninae	unbekannt	Gilpinia	Gilpinia variegata	(Hartig, 1834)	repliQa	11.5	16h	C_LepFolF/ CLepFolR	658	658	0	0	0	0	0	0	0	0	complete	yes	yes	yes	1	10.9		DNA barcoding	Diprionidae pupae	LFE	Imago	3	0	1	0	0	0
168	D.p.13	Hymenoptera	Symphyta	NA	NA	Tenthredinoidea	Diprionidae	Diprioninae	unbekannt	Diprion	Diprion spec.	Schrank, 1802	repliQa	2.5	16h	C_LepFolF/ CLepFolR	0	0	0	0	0	0	0	0	0	0	no sequence	no	no	no	0	1.84		DNA barcoding	Diprionidae pupae	LFE	Imago	3	0	1	0	0	0
169	D.p.13	Hymenoptera	Symphyta	NA	NA	Tenthredinoidea	Diprionidae	Diprioninae	unbekannt	Diprion	Diprion spec.	Schrank, 1802	repliQa	11.5	16h	C_LepFolF/ CLepFolR	516	505	11	0	0	0	0	0	0	11	incomplete	yes	yes	yes	0	1.84		DNA barcoding	Diprionidae pupae	LFE	Imago	3	0	1	0	0	0
170	D.p.14	Hymenoptera	Symphyta	NA	NA	Tenthredinoidea	Diprionidae	Diprioninae	unbekannt	Gilpinia	Gilpinia variegata	(Hartig, 1834)	repliQa	2.5	16h	C_LepFolF/ CLepFolR	2	2	0	0	0	0	0	0	0	0	no assemblage	no	no	no	0	1.23		DNA barcoding	Diprionidae pupae	LFE	Imago	3	0	1	0	0	0
171	D.p.14	Hymenoptera	Symphyta	NA	NA	Tenthredinoidea	Diprionidae	Diprioninae	unbekannt	Gilpinia	Gilpinia variegata	(Hartig, 1834)	repliQa	11.5	16h	C_LepFolF/ CLepFolR	658	658	0	0	0	0	0	0	0	0	complete	yes	yes	yes	1	1.23		DNA barcoding	Diprionidae pupae	LFE	Imago	3	0	1	0	0	0
172	D.p.15	Hymenoptera	Symphyta	NA	NA	Tenthredinoidea	Diprionidae	unbekannt	unbekannt	unknown Diprionidae	unknown Diprionidae	NA	repliQa	2.5	16h	C_LepFolF/ CLepFolR	269	121	148	0	0	0	0	0	0	148	incomplete	yes	yes	yes	0	0.027		no	Diprionidae pupae	LFE	Imago	3	0	1	0	0	0
173	D.p.15	Hymenoptera	Symphyta	NA	NA	Tenthredinoidea	Diprionidae	unbekannt	unbekannt	unknown Diprionidae	unknown Diprionidae	NA	repliQa	11.5	16h	C_LepFolF/ CLepFolR	0	0	0	0	0	0	0	0	0	0	no sequence	no	no	no	0	0.027		no	Diprionidae pupae	LFE	Imago	3	0	1	0	0	0
174	D.p.16	Hymenoptera	Symphyta	NA	NA	Tenthredinoidea	Diprionidae	unbekannt	unbekannt	unknown Diprionidae	unknown Diprionidae	NA	repliQa	2.5	punctured	C_LepFolF/ CLepFolR	0	0	0	0	0	0	0	0	0	0	no sequence	no	no	no	0	4.98		no	Diprionidae pupae	LFE	Imago	3	0	1	0	0	0
175	D.p.16	Hymenoptera	Symphyta	NA	NA	Tenthredinoidea	Diprionidae	unbekannt	unbekannt	unknown Diprionidae	unknown Diprionidae	NA	repliQa	11.5	punctured	C_LepFolF/ CLepFolR	0	0	0	0	0	0	0	0	0	0	no sequence	no	no	no	0	4.98		no	Diprionidae pupae	LFE	Imago	3	0	1	0	0	0
176	D.p.17	Hymenoptera	Symphyta	NA	NA	Tenthredinoidea	Diprionidae	unbekannt	unbekannt	unknown Diprionidae	unknown Diprionidae	NA	repliQa	2.5	punctured	C_LepFolF/ CLepFolR	0	0	0	0	0	0	0	0	0	0	no sequence	no	no	no	0	0.391		no	Diprionidae pupae	LFE	Imago	3	0	1	0	0	0
177	D.p.17	Hymenoptera	Symphyta	NA	NA	Tenthredinoidea	Diprionidae	unbekannt	unbekannt	unknown Diprionidae	unknown Diprionidae	NA	repliQa	11.5	punctured	C_LepFolF/ CLepFolR	234	38	196	0	0	0	0	0	0	196	no assemblage	yes	no	no	0	0.391		no	Diprionidae pupae	LFE	Imago	3	0	1	0	0	0
178	D.p.18	Hymenoptera	Symphyta	NA	NA	Tenthredinoidea	Diprionidae	unbekannt	unbekannt	unknown Diprionidae	unknown Diprionidae	NA	repliQa	2.5	punctured	C_LepFolF/ CLepFolR	298	79	219	0	0	0	0	0	0	219	no assemblage	no	yes	no	0	5.1		no	Diprionidae pupae	LFE	Imago	3	0	1	0	0	0
179	D.p.18	Hymenoptera	Symphyta	NA	NA	Tenthredinoidea	Diprionidae	unbekannt	unbekannt	unknown Diprionidae	unknown Diprionidae	NA	repliQa	11.5	punctured	C_LepFolF/ CLepFolR	0	0	0	0	0	0	0	0	0	0	no sequence	no	no	no	0	5.1		no	Diprionidae pupae	LFE	Imago	3	0	1	0	0	0
180	D.p.19	Hymenoptera	Symphyta	NA	NA	Tenthredinoidea	Diprionidae	unbekannt	unbekannt	unknown Diprionidae	unknown Diprionidae	NA	repliQa	2.5	punctured	C_LepFolF/ CLepFolR	0	0	0	0	0	0	0	0	0	0	no sequence	no	no	no	0	0.449		no	Diprionidae pupae	LFE	Imago	3	0	1	0	0	0
181	D.p.19	Hymenoptera	Symphyta	NA	NA	Tenthredinoidea	Diprionidae	unbekannt	unbekannt	unknown Diprionidae	unknown Diprionidae	NA	repliQa	11.5	punctured	C_LepFolF/ CLepFolR	0	0	0	0	0	0	0	0	0	0	no sequence	no	no	no	0	0.449		no	Diprionidae pupae	LFE	Imago	3	0	1	0	0	0
182	D.p.20	Hymenoptera	Symphyta	NA	NA	Tenthredinoidea	Diprionidae	unbekannt	unbekannt	unknown Diprionidae	unknown Diprionidae	NA	repliQa	2.5	punctured	C_LepFolF/ CLepFolR	0	0	0	0	0	0	0	0	0	0	no sequence	no	no	no	0	0.908		no	Diprionidae pupae	LFE	Imago	3	0	1	0	0	0
183	D.p.20	Hymenoptera	Symphyta	NA	NA	Tenthredinoidea	Diprionidae	unbekannt	unbekannt	unknown Diprionidae	unknown Diprionidae	NA	repliQa	11.5	punctured	C_LepFolF/ CLepFolR	0	0	0	0	0	0	0	0	0	0	no sequence	no	no	no	0	0.908		no	Diprionidae pupae	LFE	Imago	3	0	1	0	0	0
184	D.p.21	Hymenoptera	Symphyta	NA	NA	Tenthredinoidea	Diprionidae	Diprioninae	unbekannt	Gilpinia	Gilpinia variegata	(Hartig, 1834)	repliQa	2.5	punctured + 16h	C_LepFolF/ CLepFolR	452	259	193	0	0	0	0	0	0	193	incomplete	yes	yes	yes	0	0.737		DNA barcoding	Diprionidae pupae	LFE	Imago	3	0	1	0	0	0
185	D.p.21	Hymenoptera	Symphyta	NA	NA	Tenthredinoidea	Diprionidae	Diprioninae	unbekannt	Gilpinia	Gilpinia variegata	(Hartig, 1834)	repliQa	11.5	punctured + 16h	C_LepFolF/ CLepFolR	658	658	0	0	0	0	0	0	0	0	complete	yes	yes	yes	1	0.737		DNA barcoding	Diprionidae pupae	LFE	Imago	3	0	1	0	0	0
188	D.p.23	Hymenoptera	Symphyta	NA	NA	Tenthredinoidea	Diprionidae	unbekannt	unbekannt	unknown Diprionidae	unknown Diprionidae	NA	repliQa	2.5	punctured + 16h	C_LepFolF/ CLepFolR	0	0	0	0	0	0	0	0	0	0	no sequence	no	no	no	0	5.56		no	Diprionidae pupae	LFE	Imago	3	0	1	0	0	0
189	D.p.23	Hymenoptera	Symphyta	NA	NA	Tenthredinoidea	Diprionidae	unbekannt	unbekannt	unknown Diprionidae	unknown Diprionidae	NA	repliQa	11.5	punctured + 16h	C_LepFolF/ CLepFolR	0	0	0	0	0	0	0	0	0	0	no sequence	no	no	no	0	5.56		no	Diprionidae pupae	LFE	Imago	3	0	1	0	0	0
190	D.p.24	Hymenoptera	Symphyta	NA	NA	Tenthredinoidea	Diprionidae	unbekannt	unbekannt	unknown Diprionidae	unknown Diprionidae	NA	repliQa	2.5	punctured + 16h	C_LepFolF/ CLepFolR	0	0	0	0	0	0	0	0	0	0	no sequence	no	no	no	0	4.09		no	Diprionidae pupae	LFE	Imago	3	0	1	0	0	0
191	D.p.24	Hymenoptera	Symphyta	NA	NA	Tenthredinoidea	Diprionidae	unbekannt	unbekannt	unknown Diprionidae	unknown Diprionidae	NA	repliQa	11.5	punctured + 16h	C_LepFolF/ CLepFolR	0	0	0	0	0	0	0	0	0	0	no sequence	no	no	no	0	4.09		no	Diprionidae pupae	LFE	Imago	3	0	1	0	0	0
192	D.p.25	Hymenoptera	Symphyta	NA	NA	Tenthredinoidea	Diprionidae	Diprioninae	unbekannt	Gilpinia	Gilpinia frutetorum	(Fabricius, 1793)	repliQa	2.5	punctured + 16h	C_LepFolF/ CLepFolR	658	658	0	0	0	0	0	0	0	0	complete	yes	yes	yes	1	3.39		DNA barcoding	Diprionidae pupae	LFE	Imago	3	0	1	0	0	0
193	D.p.25	Hymenoptera	Symphyta	NA	NA	Tenthredinoidea	Diprionidae	Diprioninae	unbekannt	Gilpinia	Gilpinia frutetorum	(Fabricius, 1793)	repliQa	11.5	punctured + 16h	C_LepFolF/ CLepFolR	658	658	0	0	0	0	0	0	0	0	complete	yes	yes	yes	1	3.39		DNA barcoding	Diprionidae pupae	LFE	Imago	3	0	1	0	0	0
194	BT1	Diptera	Brachycera	Schizophora	Calyptratae	Oestroidea	Tachinidae	Exoristinae	Eryciini	Senometopia	Senometopia pollinosa	(Mesnil, 1941)	Phusion	2.5	standard	LCO1490/ HCO2198	0	0	0	0	0	0	0	0	0	0	no sequence	no	no	no	0	15.3		DNA barcoding	Ennominae cocoon	LFE	Imago	1	1	0	0	1	0
195	BT2	Diptera	Brachycera	Schizophora	Calyptratae	Oestroidea	Tachinidae	Exoristinae	Eryciini	Senometopia	Senometopia intermedia	(Herting, 1960)	Phusion	2.5	standard	LCO1490/ HCO2198	0	0	0	0	0	0	0	0	0	0	no sequence	no	no	no	0	1.67		DNA barcoding	Ennominae cocoon	LFE	Imago	1	1	0	0	1	0
196	DT1	Diptera	Brachycera	Schizophora	Calyptratae	Oestroidea	Tachinidae	Exoristinae	Blondeliini	Blondelia	Blondelia inclusa	(Hartig, 1838)	Phusion	2.5	standard	LCO1490/ HCO2198	0	0	0	0	0	0	0	0	0	0	no sequence	no	no	no	0	1.11		DNA barcoding	Diprionidae pupae	LFE	Imago	1	1	0	0	1	0
197	DT2	Diptera	Brachycera	Schizophora	Calyptratae	Oestroidea	Tachinidae	Exoristinae	Exorstini	unkown Exoristini	unkown Exoristini	NA	Phusion	2.5	standard	LCO1490/ HCO2198	0	0	0	0	0	0	0	0	0	0	no sequence	no	no	no	0	0.712		DNA barcoding	Diprionidae pupae	LFE	Imago	1	1	0	0	1	0
198	DT3	Diptera	Brachycera	Schizophora	Calyptratae	Oestroidea	Tachinidae	Exoristinae	Blondeliini	Blondelia	Blondelia inclusa	(Hartig, 1838)	Phusion	2.5	standard	LCO1490/ HCO2198	0	0	0	0	0	0	0	0	0	0	no sequence	no	no	no	0	1.62		DNA barcoding	Diprionidae pupae	LFE	Imago	1	1	0	0	1	0
199	DT4	Diptera	Brachycera	Schizophora	Calyptratae	Oestroidea	Tachinidae	Exoristinae	Blondeliini	Blondelia	Blondelia inclusa	(Hartig, 1838)	Phusion	2.5	standard	LCO1490/ HCO2198	0	0	0	0	0	0	0	0	0	0	no sequence	no	no	no	0	2.29		DNA barcoding	Diprionidae pupae	LFE	Imago	1	1	0	0	1	0
200	DT5	Diptera	Brachycera	Schizophora	Calyptratae	Oestroidea	Tachinidae	Exoristinae	Blondeliini	Blondelia	Blondelia inclusa	(Hartig, 1838)	Phusion	2.5	standard	LCO1490/ HCO2198	0	0	0	0	0	0	0	0	0	0	no sequence	no	no	no	0	6.08		DNA barcoding	Diprionidae pupae	LFE	Imago	1	1	0	0	1	0
201	DT6	Diptera	Brachycera	Schizophora	Calyptratae	Oestroidea	Tachinidae	Exoristinae	Blondeliini	Blondelia	Blondelia inclusa	(Hartig, 1838)	Phusion	2.5	standard	LCO1490/ HCO2198	0	0	0	0	0	0	0	0	0	0	no sequence	no	no	no	0	27.8		DNA barcoding	Diprionidae pupae	LFE	Imago	1	1	0	0	1	0
204	L.d.9	Lepidoptera	Glossata	NA	NA	Noctuoidea	Erebidae	Lymantriinae	unbekannt	Lymantria	Lymantria dispar	(Linnaeus, 1758)	repliQa	2.5	standard	C_LepFolF/ CLepFolR	607	580	22	1	0	0	3	1	0	27	no assemblage	yes	no	no	1	0.991		laboratory rearing	laboratory rearing	JKI GF	Imago	2	0	1	0	1	1
205	L.d.10	Lepidoptera	Glossata	NA	NA	Noctuoidea	Erebidae	Lymantriinae	unbekannt	Lymantria	Lymantria dispar	(Linnaeus, 1758)	repliQa	2.5	standard	C_LepFolF/ CLepFolR	614	559	49	0	2	0	2	2	0	55	no assemblage	yes	no	no	1	0.537		laboratory rearing	laboratory rearing	JKI GF	Imago	2	0	1	0	1	1
206	L.d.11	Lepidoptera	Glossata	NA	NA	Noctuoidea	Erebidae	Lymantriinae	unbekannt	Lymantria	Lymantria dispar	(Linnaeus, 1758)	repliQa	2.5	standard	C_LepFolF/ CLepFolR	0	0	0	0	0	0	0	0	0	0	no sequence	no	no	no	0	0.19		laboratory rearing	laboratory rearing	JKI GF	Imago	2	0	1	0	1	1
208	P.c.2	Coleoptera	Polyphaga	NA	NA	Curculionidea	Curculionidae	Scolytinae	Ipini	Pityogenes	Pityogenes chalcographus	(Linnaeus, 1761)	repliQa	2.5	standard	C_LepFolF/ CLepFolR	1	1	0	0	0	0	0	0	0	0	no assemblage	no	no	no	0	0.44		laboratory rearing	laboratory rearing	JKI GF	Imago	4	0	0	0	1	1
209	P.c.3	Coleoptera	Polyphaga	NA	NA	Curculionidea	Curculionidae	Scolytinae	Ipini	Pityogenes	Pityogenes chalcographus	(Linnaeus, 1761)	repliQa	2.5	standard	C_LepFolF/ CLepFolR	0	0	0	0	0	0	0	0	0	0	no sequence	no	no	no	0	0.206		laboratory rearing	laboratory rearing	JKI GF	Imago	4	0	0	0	1	1
210	P.c.4	Coleoptera	Polyphaga	NA	NA	Curculionidea	Curculionidae	Scolytinae	Ipini	Pityogenes	Pityogenes chalcographus	(Linnaeus, 1761)	repliQa	2.5	standard	C_LepFolF/ CLepFolR	0	0	0	0	0	0	0	0	0	0	no sequence	no	no	no	0	0.608		laboratory rearing	laboratory rearing	JKI GF	Imago	4	0	0	0	1	1
211	LL2	Lepidoptera Larvae	Glossata	NA	NA	Noctuoidea	Erebidae (caterpillar)	Lymantriinae	unbekannt	Lymantria (caterpillar)	Lymantria dispar (caterpillar)	(Linnaeus, 1758)	repliQa	2.5	standard	C_LepFolF/ CLepFolR	56	12	44	0	0	0	0	0	0	44	no assemblage	yes	yes	no	0	NA		laboratory rearing	laboratory rearing	JKI GF	3rd instar larva	1	0	1	0	1	0
212	LL2	Lepidoptera Larvae	Glossata	NA	NA	Noctuoidea	Erebidae (caterpillar)	Lymantriinae	unbekannt	Lymantria (caterpillar)	Lymantria dispar (caterpillar)	(Linnaeus, 1758)	repliQa	11.5	standard	C_LepFolF/ CLepFolR	0	0	0	0	0	0	0	0	0	0	no sequence	no	no	no	0	NA		laboratory rearing	laboratory rearing	JKI GF	3rd instar larva	1	0	1	0	0	0
213	LL3	Lepidoptera Larvae	Glossata	NA	NA	Noctuoidea	Erebidae (caterpillar)	Lymantriinae	unbekannt	Lymantria (caterpillar)	Lymantria dispar (caterpillar)	(Linnaeus, 1758)	repliQa	2.5	standard	C_LepFolF/ CLepFolR	658	650	8	0	0	0	0	0	0	8	incomplete	yes	yes	yes	1	NA		laboratory rearing	laboratory rearing	JKI GF	4th instar larva	1	0	1	0	1	0
214	LL3	Lepidoptera Larvae	Glossata	NA	NA	Noctuoidea	Erebidae (caterpillar)	Lymantriinae	unbekannt	Lymantria (caterpillar)	Lymantria dispar (caterpillar)	(Linnaeus, 1758)	repliQa	11.5	standard	C_LepFolF/ CLepFolR	0	0	0	0	0	0	0	0	0	0	no sequence	no	no	no	0	NA		laboratory rearing	laboratory rearing	JKI GF	4th instar larva	1	0	1	0	0	0
215	LL10	Lepidoptera Larvae	Glossata	NA	NA	Noctuoidea	Erebidae (caterpillar)	Lymantriinae	unbekannt	Lymantria (caterpillar)	Lymantria dispar (caterpillar)	(Linnaeus, 1758)	repliQa	2.5	standard	C_LepFolF/ CLepFolR	0	0	0	0	0	0	0	0	0	0	no sequence	no	no	no	0	NA		laboratory rearing	laboratory rearing	JKI GF	4th instar larva	1	0	1	0	1	0
216	LL10	Lepidoptera Larvae	Glossata	NA	NA	Noctuoidea	Erebidae (caterpillar)	Lymantriinae	unbekannt	Lymantria (caterpillar)	Lymantria dispar (caterpillar)	(Linnaeus, 1758)	repliQa	11.5	standard	C_LepFolF/ CLepFolR	658	650	8	0	0	0	0	0	0	8	incomplete	yes	yes	yes	1	NA		laboratory rearing	laboratory rearing	JKI GF	4th instar larva	1	0	1	0	0	0
217	LL4	Lepidoptera Larvae	Glossata	NA	NA	Noctuoidea	Erebidae (caterpillar)	Lymantriinae	unbekannt	Lymantria (caterpillar)	Lymantria dispar (caterpillar)	(Linnaeus, 1758)	repliQa	2.5	standard	C_LepFolF/ CLepFolR	0	0	0	0	0	0	0	0	0	0	no sequence	no	no	no	0	NA		laboratory rearing	laboratory rearing	JKI GF	5th instar larva	1	0	1	0	1	0
218	LL4	Lepidoptera Larvae	Glossata	NA	NA	Noctuoidea	Erebidae (caterpillar)	Lymantriinae	unbekannt	Lymantria (caterpillar)	Lymantria dispar (caterpillar)	(Linnaeus, 1758)	repliQa	11.5	standard	C_LepFolF/ CLepFolR	0	0	0	0	0	0	0	0	0	0	no sequence	no	no	no	0	NA		laboratory rearing	laboratory rearing	JKI GF	5th instar larva	1	0	1	0	0	0
219	LL7	Lepidoptera Larvae	Glossata	NA	NA	Noctuoidea	Erebidae (caterpillar)	Lymantriinae	unbekannt	Lymantria (caterpillar)	Lymantria dispar (caterpillar)	(Linnaeus, 1758)	repliQa	2.5	standard	C_LepFolF/ CLepFolR	658	657	1	0	0	0	0	0	0	1	incomplete	yes	yes	yes	1	NA		laboratory rearing	laboratory rearing	JKI GF	5th instar larva	1	0	1	0	1	0
220	LL7	Lepidoptera Larvae	Glossata	NA	NA	Noctuoidea	Erebidae (caterpillar)	Lymantriinae	unbekannt	Lymantria (caterpillar)	Lymantria dispar (caterpillar)	(Linnaeus, 1758)	repliQa	11.5	standard	C_LepFolF/ CLepFolR	658	651	7	0	0	0	0	0	0	7	incomplete	yes	yes	yes	1	NA		laboratory rearing	laboratory rearing	JKI GF	5th instar larva	1	0	1	0	0	0
221	LL5	Lepidoptera Larvae	Glossata	NA	NA	Noctuoidea	Erebidae (caterpillar)	Lymantriinae	unbekannt	Lymantria (caterpillar)	Lymantria dispar (caterpillar)	(Linnaeus, 1758)	repliQa	2.5	standard	C_LepFolF/ CLepFolR	658	658	0	0	0	0	0	0	0	0	complete	yes	yes	yes	1	NA		laboratory rearing	laboratory rearing	JKI GF	6th instar	1	0	1	0	1	0
222	LL5	Lepidoptera Larvae	Glossata	NA	NA	Noctuoidea	Erebidae (caterpillar)	Lymantriinae	unbekannt	Lymantria (caterpillar)	Lymantria dispar (caterpillar)	(Linnaeus, 1758)	repliQa	11.5	standard	C_LepFolF/ CLepFolR	0	0	0	0	0	0	0	0	0	0	no sequence	no	no	no	0	NA		laboratory rearing	laboratory rearing	JKI GF	6th instar	1	0	1	0	0	0
223	LL1	Lepidoptera Larvae	Glossata	NA	NA	Noctuoidea	Erebidae (caterpillar)	Lymantriinae	unbekannt	Lymantria (caterpillar)	Lymantria dispar (caterpillar)	(Linnaeus, 1758)	repliQa	2.5	standard	C_LepFolF/ CLepFolR	0	0	0	0	0	0	0	0	0	0	no sequence	no	no	no	0	NA		laboratory rearing	laboratory rearing	JKI GF	7th instar larva	1	0	1	0	1	0
224	LL1	Lepidoptera Larvae	Glossata	NA	NA	Noctuoidea	Erebidae (caterpillar)	Lymantriinae	unbekannt	Lymantria (caterpillar)	Lymantria dispar (caterpillar)	(Linnaeus, 1758)	repliQa	11.5	standard	C_LepFolF/ CLepFolR	0	0	0	0	0	0	0	0	0	0	no sequence	no	no	no	0	NA		laboratory rearing	laboratory rearing	JKI GF	7th instar larva	1	0	1	0	0	0
225	LL6	Lepidoptera Larvae	Glossata	NA	NA	Noctuoidea	Erebidae (caterpillar)	Lymantriinae	unbekannt	Lymantria (caterpillar)	Lymantria dispar (caterpillar)	(Linnaeus, 1758)	repliQa	2.5	standard	C_LepFolF/ CLepFolR	0	0	0	0	0	0	0	0	0	0	no sequence	no	no	no	0	NA		laboratory rearing	laboratory rearing	JKI GF	7th instar larva	1	0	1	0	1	0
226	LL6	Lepidoptera Larvae	Glossata	NA	NA	Noctuoidea	Erebidae (caterpillar)	Lymantriinae	unbekannt	Lymantria (caterpillar)	Lymantria dispar (caterpillar)	(Linnaeus, 1758)	repliQa	11.5	standard	C_LepFolF/ CLepFolR	0	0	0	0	0	0	0	0	0	0	no sequence	no	no	no	0	NA		laboratory rearing	laboratory rearing	JKI GF	7th instar larva	1	0	1	0	0	0
227	LL8	Lepidoptera Larvae	Glossata	NA	NA	Noctuoidea	Erebidae (caterpillar)	Lymantriinae	unbekannt	Lymantria (caterpillar)	Lymantria dispar (caterpillar)	(Linnaeus, 1758)	repliQa	2.5	standard	C_LepFolF/ CLepFolR	0	0	0	0	0	0	0	0	0	0	no sequence	no	no	no	0	NA		laboratory rearing	laboratory rearing	JKI GF	7th instar larva	1	0	1	0	1	0
228	LL8	Lepidoptera Larvae	Glossata	NA	NA	Noctuoidea	Erebidae (caterpillar)	Lymantriinae	unbekannt	Lymantria (caterpillar)	Lymantria dispar (caterpillar)	(Linnaeus, 1758)	repliQa	11.5	standard	C_LepFolF/ CLepFolR	0	0	0	0	0	0	0	0	0	0	no sequence	no	no	no	0	NA		laboratory rearing	laboratory rearing	JKI GF	7th instar larva	1	0	1	0	0	0
229	LL9	Lepidoptera Larvae	Glossata	NA	NA	Noctuoidea	Erebidae (caterpillar)	Lymantriinae	unbekannt	Lymantria (caterpillar)	Lymantria dispar (caterpillar)	(Linnaeus, 1758)	repliQa	2.5	standard	C_LepFolF/ CLepFolR	0	0	0	0	0	0	0	0	0	0	no sequence	no	no	no	0	NA		laboratory rearing	laboratory rearing	JKI GF	7th instar larva	1	0	1	0	1	0
230	LL9	Lepidoptera Larvae	Glossata	NA	NA	Noctuoidea	Erebidae (caterpillar)	Lymantriinae	unbekannt	Lymantria (caterpillar)	Lymantria dispar (caterpillar)	(Linnaeus, 1758)	repliQa	11.5	standard	C_LepFolF/ CLepFolR	0	0	0	0	0	0	0	0	0	0	no sequence	no	no	no	0	NA		laboratory rearing	laboratory rearing	JKI GF	7th instar larva	1	0	1	0	0	0
231	EL11	Diptera	Brachycera	Schizophora	Calyptratae	Oestroidea	Tachinidae	Exoristinae	Exorstini	Exorista	Exorista larvarum	(Linnaeus, 1758)	repliQa	2.5	standard	LCO1490/ HCO2198	658	658	0	0	0	0	0	0	0	0	complete	yes	yes	yes	1	NA	impairment of dusting	laboratory rearing	laboratory rearing	DISTAL	Imago	1	0	1	1	0	0
232	EL11	Diptera	Brachycera	Schizophora	Calyptratae	Oestroidea	Tachinidae	Exoristinae	Exorstini	Exorista	Exorista larvarum	(Linnaeus, 1758)	repliQa	11.5	standard	LCO1490/ HCO2198	658	658	0	0	0	0	0	0	0	0	complete	yes	yes	yes	1	NA	impairment of dusting	laboratory rearing	laboratory rearing	DISTAL	Imago	1	0	1	1	0	0
233	EL12	Diptera	Brachycera	Schizophora	Calyptratae	Oestroidea	Tachinidae	Exoristinae	Exorstini	Exorista	Exorista larvarum	(Linnaeus, 1758)	repliQa	2.5	standard	LCO1490/ HCO2198	658	658	0	0	0	0	0	0	0	0	complete	yes	yes	yes	1	NA	impairment of dusting	laboratory rearing	laboratory rearing	DISTAL	Imago	1	0	1	1	0	0
234	EL12	Diptera	Brachycera	Schizophora	Calyptratae	Oestroidea	Tachinidae	Exoristinae	Exorstini	Exorista	Exorista larvarum	(Linnaeus, 1758)	repliQa	11.5	standard	LCO1490/ HCO2198	658	658	0	0	0	0	0	0	0	0	complete	yes	yes	yes	1	NA	impairment of dusting	laboratory rearing	laboratory rearing	DISTAL	Imago	1	0	1	1	0	0
235	EL13	Diptera	Brachycera	Schizophora	Calyptratae	Oestroidea	Tachinidae	Exoristinae	Exorstini	Exorista	Exorista larvarum	(Linnaeus, 1758)	repliQa	2.5	standard	LCO1490/ HCO2198	658	658	0	0	0	0	0	0	0	0	complete	yes	yes	yes	1	NA	impairment of dusting	laboratory rearing	laboratory rearing	DISTAL	Imago	1	0	1	1	0	0
236	EL13	Diptera	Brachycera	Schizophora	Calyptratae	Oestroidea	Tachinidae	Exoristinae	Exorstini	Exorista	Exorista larvarum	(Linnaeus, 1758)	repliQa	11.5	standard	LCO1490/ HCO2198	658	658	0	0	0	0	0	0	0	0	complete	yes	yes	yes	1	NA	impairment of dusting	laboratory rearing	laboratory rearing	DISTAL	Imago	1	0	1	1	0	0
237	EL14	Diptera	Brachycera	Schizophora	Calyptratae	Oestroidea	Tachinidae	Exoristinae	Exorstini	Exorista	Exorista larvarum	(Linnaeus, 1758)	repliQa	2.5	standard	LCO1490/ HCO2198	658	658	0	0	0	0	0	0	0	0	complete	yes	yes	yes	1	NA	impairment of dusting	laboratory rearing	laboratory rearing	DISTAL	Imago	1	0	1	1	0	0
238	EL14	Diptera	Brachycera	Schizophora	Calyptratae	Oestroidea	Tachinidae	Exoristinae	Exorstini	Exorista	Exorista larvarum	(Linnaeus, 1758)	repliQa	11.5	standard	LCO1490/ HCO2198	0	0	0	0	0	0	0	0	0	0	no sequence	no	no	no	0	NA	impairment of dusting	laboratory rearing	laboratory rearing	DISTAL	Imago	1	0	1	1	0	0
239	EL15	Diptera	Brachycera	Schizophora	Calyptratae	Oestroidea	Tachinidae	Exoristinae	Exorstini	Exorista	Exorista larvarum	(Linnaeus, 1758)	repliQa	2.5	standard	LCO1490/ HCO2198	658	655	3	0	0	0	0	0	0	3	incomplete	yes	yes	yes	1	NA	impairment of dusting	laboratory rearing	laboratory rearing	DISTAL	Imago	1	0	1	1	0	0
240	EL15	Diptera	Brachycera	Schizophora	Calyptratae	Oestroidea	Tachinidae	Exoristinae	Exorstini	Exorista	Exorista larvarum	(Linnaeus, 1758)	repliQa	11.5	standard	LCO1490/ HCO2198	658	658	0	0	0	0	0	0	0	0	complete	yes	yes	yes	1	NA	impairment of dusting	laboratory rearing	laboratory rearing	DISTAL	Imago	1	0	1	1	0	0
241	EL16	Diptera	Brachycera	Schizophora	Calyptratae	Oestroidea	Tachinidae	Exoristinae	Exorstini	Exorista	Exorista larvarum	(Linnaeus, 1758)	repliQa	2.5	Triton	LCO1490/ HCO2198	658	658	0	0	0	0	0	0	0	0	complete	yes	yes	yes	1	NA		laboratory rearing	laboratory rearing	DISTAL	Imago	1	0	1	1	1	0
242	EL17	Diptera	Brachycera	Schizophora	Calyptratae	Oestroidea	Tachinidae	Exoristinae	Exorstini	Exorista	Exorista larvarum	(Linnaeus, 1758)	repliQa	2.5	Triton	LCO1490/ HCO2198	658	658	0	0	0	0	0	0	0	0	complete	yes	yes	yes	1	NA		laboratory rearing	laboratory rearing	DISTAL	Imago	1	0	1	1	1	0
243	EL18	Diptera	Brachycera	Schizophora	Calyptratae	Oestroidea	Tachinidae	Exoristinae	Exorstini	Exorista	Exorista larvarum	(Linnaeus, 1758)	repliQa	2.5	Triton	LCO1490/ HCO2198	621	603	18	0	0	0	0	0	0	18	no assemblage	no	yes	no	1	NA		laboratory rearing	laboratory rearing	DISTAL	Imago	1	0	1	1	1	0
244	EL19	Diptera	Brachycera	Schizophora	Calyptratae	Oestroidea	Tachinidae	Exoristinae	Exorstini	Exorista	Exorista larvarum	(Linnaeus, 1758)	repliQa	2.5	Triton	LCO1490/ HCO2198	658	658	0	0	0	0	0	0	0	0	complete	yes	yes	yes	1	NA		laboratory rearing	laboratory rearing	DISTAL	Imago	1	0	1	1	1	0
245	EL20	Diptera	Brachycera	Schizophora	Calyptratae	Oestroidea	Tachinidae	Exoristinae	Exorstini	Exorista	Exorista larvarum	(Linnaeus, 1758)	repliQa	2.5	Triton	LCO1490/ HCO2198	658	658	0	0	0	0	0	0	0	0	complete	yes	yes	yes	1	NA		laboratory rearing	laboratory rearing	DISTAL	Imago	1	0	1	1	1	0
246	EL16	Diptera	Brachycera	Schizophora	Calyptratae	Oestroidea	Tachinidae	Exoristinae	Exorstini	Exorista	Exorista larvarum	(Linnaeus, 1758)	repliQa	11.5	Triton	LCO1490/ HCO2198	658	658	0	0	0	0	0	0	0	0	complete	yes	yes	yes	1	NA		laboratory rearing	laboratory rearing	DISTAL	Imago	1	0	1	1	0	0
247	EL17	Diptera	Brachycera	Schizophora	Calyptratae	Oestroidea	Tachinidae	Exoristinae	Exorstini	Exorista	Exorista larvarum	(Linnaeus, 1758)	repliQa	11.5	Triton	LCO1490/ HCO2198	658	658	0	0	0	0	0	0	0	0	complete	yes	yes	yes	1	NA		laboratory rearing	laboratory rearing	DISTAL	Imago	1	0	1	1	0	0
248	EL18	Diptera	Brachycera	Schizophora	Calyptratae	Oestroidea	Tachinidae	Exoristinae	Exorstini	Exorista	Exorista larvarum	(Linnaeus, 1758)	repliQa	11.5	Triton	LCO1490/ HCO2198	658	658	0	0	0	0	0	0	0	0	complete	yes	yes	yes	1	NA		laboratory rearing	laboratory rearing	DISTAL	Imago	1	0	1	1	0	0
249	EL19	Diptera	Brachycera	Schizophora	Calyptratae	Oestroidea	Tachinidae	Exoristinae	Exorstini	Exorista	Exorista larvarum	(Linnaeus, 1758)	repliQa	11.5	Triton	LCO1490/ HCO2198	658	658	0	0	0	0	0	0	0	0	complete	yes	yes	yes	1	NA		laboratory rearing	laboratory rearing	DISTAL	Imago	1	0	1	1	0	0
250	EL20	Diptera	Brachycera	Schizophora	Calyptratae	Oestroidea	Tachinidae	Exoristinae	Exorstini	Exorista	Exorista larvarum	(Linnaeus, 1758)	repliQa	11.5	Triton	LCO1490/ HCO2198	658	658	0	0	0	0	0	0	0	0	complete	yes	yes	yes	1	NA		laboratory rearing	laboratory rearing	DISTAL	Imago	1	0	1	1	0	0
251	O.s.1	Coleoptera	Polyphaga	NA	NA	Curculionidea	Curculionidae	Entiminae	Otiorhynchini	Otiorhynchus	Otiorhynchus armadillo	(Rossi, 1792)	repliQa	2.5	standard	C_LepFolF/ CLepFolR	0	0	0	0	0	0	0	0	0	0	no sequence	no	no	no	0	0.069		laboratory rearing	laboratory rearing	JKI GF	Imago	4	0	0	0	1	1
252	O.s.2	Coleoptera	Polyphaga	NA	NA	Curculionidea	Curculionidae	Entiminae	Otiorhynchini	Otiorhynchus	Otiorhynchus armadillo	(Rossi, 1792)	repliQa	2.5	standard	C_LepFolF/ CLepFolR	0	0	0	0	0	0	0	0	0	0	no sequence	no	no	no	0	0.066		laboratory rearing	laboratory rearing	JKI GF	Imago	4	0	0	0	1	1
253	O.s.4	Coleoptera	Polyphaga	NA	NA	Curculionidea	Curculionidae	Entiminae	Otiorhynchini	Otiorhynchus	Otiorhynchus armadillo	(Rossi, 1792)	repliQa	2.5	standard	C_LepFolF/ CLepFolR	0	0	0	0	0	0	0	0	0	0	no sequence	no	no	no	0	0.752		laboratory rearing	laboratory rearing	JKI GF	Imago	4	0	0	0	1	1
254	O.s.5	Coleoptera	Polyphaga	NA	NA	Curculionidea	Curculionidae	Entiminae	Otiorhynchini	Otiorhynchus	Otiorhynchus armadillo	(Rossi, 1792)	repliQa	2.5	standard	C_LepFolF/ CLepFolR	0	0	0	0	0	0	0	0	0	0	no sequence	no	no	no	0	0.282		laboratory rearing	laboratory rearing	JKI GF	Imago	4	0	0	0	1	1
255	O.s.6	Coleoptera	Polyphaga	NA	NA	Curculionidea	Curculionidae	Entiminae	Otiorhynchini	Otiorhynchus	Otiorhynchus armadillo	(Rossi, 1792)	repliQa	2.5	standard	C_LepFolF/ CLepFolR	0	0	0	0	0	0	0	0	0	0	no sequence	no	no	no	0	0.479		laboratory rearing	laboratory rearing	JKI GF	Imago	4	0	0	0	1	1
266	M2	Araneae juvenil	Araneomorphae	NA	NA	Aranaeoidea	Araneidae (juvenil)	NA	NA	Mangora	Mangora spec. (juvenil)	O. P .-Cambridge, 1889	repliQa	2.5	standard	C_LepFolF/ CLepFolR	0	0	0	0	0	0	0	0	0	0	no sequence	no	no	no	0	4.27		morphological identifiaction	meadow dry pitfall trap	JKI GF	juvenile	1	0	0	0	1	1
267	M3	Araneae juvenil	Araneomorphae	NA	NA	Aranaeoidea	Araneidae (juvenil)	NA	NA	Mangora	Mangora spec. (juvenil)	O. P .-Cambridge, 1889	repliQa	2.5	standard	C_LepFolF/ CLepFolR	0	0	0	0	0	0	0	0	0	0	no sequence	no	no	no	0	1.72		morphological identifiaction	meadow dry pitfall trap	JKI GF	juvenile	1	0	0	0	1	1
268	M4	Araneae juvenil	Araneomorphae	NA	NA	Aranaeoidea	Araneidae (juvenil)	NA	NA	Mangora	Mangora spec. (juvenil)	O. P .-Cambridge, 1889	repliQa	2.5	standard	C_LepFolF/ CLepFolR	0	0	0	0	0	0	0	0	0	0	no sequence	no	no	no	0	4.13		morphological identifiaction	meadow dry pitfall trap	JKI GF	juvenile	1	0	0	0	1	1
269	M5	Araneae juvenil	Araneomorphae	NA	NA	Aranaeoidea	Araneidae (juvenil)	NA	NA	Mangora	Mangora spec. (juvenil)	O. P .-Cambridge, 1889	repliQa	2.5	standard	C_LepFolF/ CLepFolR	0	0	0	0	0	0	0	0	0	0	no sequence	no	no	no	0	0.245		morphological identifiaction	meadow dry pitfall trap	JKI GF	juvenile	1	0	0	0	1	1
270	M9	Araneae juvenil	Araneomorphae	NA	NA	Aranaeoidea	Araneidae (juvenil)	NA	NA	Mangora	Mangora spec. (juvenil)	O. P .-Cambridge, 1889	repliQa	2.5	standard	C_LepFolF/ CLepFolR	0	0	0	0	0	0	0	0	0	0	no sequence	no	no	no	0	2.14		morphological identifiaction	meadow dry pitfall trap	JKI GF	juvenile	1	0	0	0	1	1
